# Supplementary material for: Genome-wide analysis of LTR-retrotransposon diversity and its impact on the evolution of the genus Helianthus (L.)
Source: BMC Genomics. 2017 Aug 18;18:634. doi: 10.1186/s12864-017-4050-6 (PMC5563062; doi:10.1186/s12864-017-4050-6)
Supplement: Supplementary file 4 — List of 40 genomic scaffolds of Heliantus annuus downloaded from NCBI. Table S2. LTR RE-coding portion of 41 full-length LTR-REs isolated from available genome scaffolds of H. annuus. (XLS 373 kb) [file 12864_2017_4050_MOESM4_ESM.xls]

## Sheet: Table S1
Table S2 LTR RE-coding portion of 41 full-length LTR-REs isolated from available genome scaffolds of H. annuus
Sequence ID	DNA sequence
1_COD	AGACTTCCCCTCAGATGTTGACGACTCTTAAGTGTCGAGTCTTTGTCATCTTCAGTCTTTATCAGTCTGCCTATTTTCTTTGATTCTGTCAGCACCAACACACTCCCTTCTAACAAACTTCATCTTGGATATCTTCAGACTCCCCCTATCTATTTGCTGGGATCGCAGCCTGGCTTTCACAGGATCAGAATTGAAAACTGGCTCTTTGAAATCACAGAGTTCTCAGGTATCGGAACCTGGCTCTTATCAAATTTCAAACCTGCATTGTCTCTTCCACAACCATAAGTTTATGATTTTAAAATTTGACAATCACAGACACCACTTGTAGATCTCTTTCTGATGAATCACTTGAAAGAATGTTTTAAACATTTTTAAAAAACTTTTAAACATAAACTCCCT…
2_COD	AAGTCCCCCCAGTCTAGTGTTGCTGCCACATACAAGTTGTATGTGGGAGGAGTACTGGACTATGGTGTTTAGAAGGTAGTTTGGAGTCTGGAGAAGATCCTAGACCATGTGGATGGTCTTTTCTGTATGTAAATCAAGCTGGAGGTCTGGAAGGGTCATCTGACGCCTCTTCCGTACCGGTGAAGGAATTTCGTCTGATGCGAAATTCTCAGCCGTTTTATGTCACCAGGTGGGTTGCCACCTGTTGTTGTGCCGAAGGTCTCTTGGAGACCTTGTTAGTAATGCTGCACAAACTTCGAACCAACCTCTGGGATGGTGGTTTAAAGGTATGCTCAAACTTTCAACTTCTGAGAGGTGGTCCTGTCTTCAAACCAATTGTTGAAGTGGTGCATGAAGAAG…
3_COD	AGATTGGTATCAGAGCCATTGGTTATAGAGAACTTGGTTTTAATATGAGAAAACGTTTTTATTAAAACCGGACTATAACCAGAACAGTGCTCTCAACGATCCACAACGACGCTTCGCTCCACGTGCAAGACTCGATATTTTAGGTAATAAGGTTTATGTTTATTGCCTACTTGCTAGAATTACTTAGAACTTTGCTCGTGGTGTGCTTGGACTACAATGCTCACTATTTGCTATTGCTTAAGAACCCTTACGTGCTTACGCTTTTCTGTCATCGCACTATTCGCGAACTTTTCTCACCTATTTCGCCTTTGACATGAAGATCAATGGCTGGAAGAATTAACATGACACAAGCCCAGTTAGAGGCTCTTGTTCAAGCCCAAGTTGCTGCGACAGTTGCAG…
4_COD	AATTGGTATCAGAGCTTCAGGAGGAGGAGTTCTACAGAGAATAGCTGAGTTTCTTCATTATTTTTATCTTCTACACCTTCTTTTTCAGATTCAAACACTTCCAACGGTCAGAATTAGCTCAAAATCTCAGGGATTGTGCGCATCTACATAGAGTCTAACCCTTGAAAGTTTGGTGTCGAAATTCAAAGGAAAAGTGGGTCAAAATGATGTCCGAATTGTGTCCGCTTTTCTGAACATTTCTGGACCGCTCGTAATTTCACAGTTGTACTGGACCGCTTATAAGTTTCTGTTTGGACCGCTTTTGTGTCAATTTAAACCATCCGGACCGCTCTTTCATACATCTTTGATCCGCTCGTATAACATTGTTTGGAACCGCTCTTGTGTCCATTGTTGTGAACC…
5_COD	AATTGCCCCCAAAATATAAGGAGTTAAATGTAAATAGATGAGTTATATTTTGTTTTGAGCTTATCTCTAACGGACGATTCCGATTTACTAGCCGTTGCACATGGACTAGCCGTTATGATATTTACGTCACTGATGTGACAATCCCTGCGAATCATCATTATAAATAGGAGATAGGGTTAGGATCATTTTGTATTTAAATTCGAAGTATCTCCCTTTATAATCGTCACCGAAGGCTTGATCAGGTATCATCTTCTTCTTTCTCTTCTTTGCTCTGTTCTTTCGTGCTTTTACTCTGTTTTTTGTTCATAATATGCTGCTCCGTAATTCTCCGCACAAGAGTCCCAAGAAGGATAGTCCCTTAAAGAGCCAGGGAATTATCAAGGATTCTCACGTGGAGAG…
6_COD	AAACTCCCCCTTGGATACAGCCGGAGTCTTCAGTCTTGTCTTCGGGTCTTCAGAGTGACTTGAAAGTTTCCTCTCTTGACTTGGCTTCCTCCTAAGCAAGTTCCTCACTCTATCATTATCTTTCTTTCTTTTCTTATCTTCCTCAGCCTGTTGCTTCATCCATTTTCCTCTATTTTCATCCAGCTTCTTGCGTTCACGTTCAGCTTTCTTTCTTTCCTTCTCTTCAAGCGACCACCATTTAGAATTCCATTTATTTTCAGAATTAATGCCTTTCTGAAAACAAATAGATACAACTTGTTGAAACTACATCGCTTGCTCACGATCTTCAGACTGAAAATGGATCTTATTTATGAATAGACATTCAATATCCTTGGCCGAGCAATTTACTAACCACATCGG…
7_COD	AAACTCCCCCTTGACAATAGCTTCATAAAACCTTTGTCTTGAGTCAAAACTTTGTCTTCAGTCTTCTTGCAATCTTCAAGTAATCTTGCACTGTCTTTGGTCTTTGGATAGCTTCAGCTTCAATAGCTTCTGTCAGCAACAGATTCCCCCTAAGCTGATGCATCCAATCACCAAATCTTCAACACGTTAGCACTTGAGTAAACTCCAGTTCAGCATTTGCACAGCAATCTTCAAACTCTTCAATCTTGTCTGCAATATAGAAAGGAGGTTCTACCATGCAGCCAATCAAACTCTCATCTTCACACGTCACATCAACTTCTCAGCAACATACCGCTTCAATCTGTATACTATAAAACAAACATCTCGAGAAACCATAAGAATTTTTCAACATACGTTAAA…
8_COD	ATCCCCCCTTCATTCAATTGGTTTAAACCAATCTGCCAAACTAAGTTTATTACAAAAGTCTTCATGTTGTGCAACATTAAGACCTTTTGTAAAAATATCTGCAAGTTGTTTTTCAGAGATAACTTTAATGGGGTTAATAACACCATTTGCAACCTTTTCACGCAAAAAATGTAAATCCAACTCAAAATGCTTGGTTCTCTCATGAAACACAGGGTTAGCTGCTATTGACATAGCAGCTTCACTATCACAATGTAATATCATAGGTAAAGAACAGCTAACATTCAGCTCAGACAACAAGTTTTTTAACCACATTAATTCACAAGTAGCAGAGCACATAGCACGATATTCAGCTTCTGCAGTAGACCGAGAAACAGTGCTTTGTTTCTTGCTTTTCCAAGA…
9_COD	ATGGTATCAGAGCTCAAAAGGTGATTCACGATTTCTTGGTGTCTTTCTGATGTGTGTAAAATGCAACATATAAATTACATCAAATGAGGCATAAAACTAACCCTTTTTAAGTACTAATGTTGGAAAAATAGTGTTTTTGTCTTCCTTTTGTATTTTCAGGATTAAATGAGCTCAAATTCACAAAAGAAGCAAAAAGACAGCTAATTCTAACATAAATACAAGAAAAGGAACAAAAGTAGACTGCCCGAACCCTCAACGGCATCCTCCCAAGCAAAGAAGAGAAAACAGAAGACTGAACACGCCCCGTGCTCAGCCAGCACGGGGCAGTGCCCAAGAAGCAACAGAAAAGACAAACCTGTAGAAGCTTCTATTGCCCACCACGGGGCCGTGTCCAGTGAG…
10_COD	ATGTGGTATCAGAGCTCAGGAGGAGGAGTTCTGCAGATTTCAGCTTGATTTCATCTCTTTTTCTTACTTCTACACCTTCTTTTACAAATTGAACAAGTTCTAACCGTTAAAATGATCTGAAGTTCACATATCATAATCAAAACAGTGTTTTAACAAAGCCTTGAGAGAATTGAACCTTGATTCAATCTAAATCGGATAAACTTTCTAATTTCGCATGAAAATTTGTTCGAAATGATGACATCAGCATACTAATTCCGCACGAAATTACAGTTCTTGGATTAATTTCGTTTGAAATTGCATTTAATTCCGCACGAGGTTCTAATTTCGTTTGAGTAATTTCGTGTCAAACCTAATTTCGTGTGAAATTGAGTAATTTCGCACGGAATTACCTGATTTCGT…
11_COD	AGACTCCCCCTCGGATGTTGACAAGTCTACTGTGTTGAGTCTTCGCATCTTCAGACTTTATCAGTCTTCTCGAACTCTTTGAAGTATCTGACACTGTAAAACTTTTGCTATCTTTTCTTTACTCTCCTCTTTAGCATCAATAGACTCCCCCTCTCAACATGCTTGATCACAATATTATTTTCACAGAATCAGAATCGTGATCTGGCTCTCAACTTTTCTAATTCTCTTGATCAGATCTCTTAATTCCTTAAGTTCATCAGCATCCTTAGCTTCAAGATCGTAAACTGGCTCTCTCTAAACAGAAACCTCAGGTATCAGAACCTGGCTTTTCTCAAATCTTATACCTGCACATTCTCTACCACAAACATAAGTTTTATAATATAAATATTTAATAATCTC…
12_COD	AGATTGGTATCAGAGCCATTGGTTATAGAGAACTTGGTTTTAATATGGGAAAACGTTTTTATTAAAACCAGACTATAACCAGTACAGTGCTCTCAACGATCCACAACGACGCTTCGCTCCACGTGCAAGACTCGACATCCTAGGTAACAAGGTTTATGTTTATTGCCTGTTTGCTAGAACTGTTTAGAACTTTGCTCGCATTACGCTTAGATACACATGATACTATAGCATGAGAATCCCTACGTGCTTACACTTTTCTGTCATCGCCCTATTCGCAAATCATTCTTACCTATGCTACTTGTTACAATGAAGATCATGTCTGGAAGAATTAACATGACACAAGCCCAGCTAGAGGCTCTCGTTCAAGCGCAAGTTGCTGCGGCAGTTGCAGCAGCTCAA…
13_COD	AAGTCCCCCCAGTCTAGTGTTGTACTTATGCAAGTAAGTGGAGCACTGGACTTATAAGAGGGAAATGCTTTTAGGCGTGGAAAACAAAGAATCTTCGATGAGAAGATTTAATTTTGTTAAAAGGGGAGTTTTTTAAGGAAAAATTTTGTTCTTTTGTAATCATGCCGTGACGTATAATGACGTCAGTTGGCAGTAAAAGTTGGTATTTGCGAGAGTTTGCCTTCTTATATTGGGATATGTAATGGCGCTTTGTCAGATTTCATTAATGGGGATATGACTCTAGTTCCTGTAGCGCCGTTTGGATGTGATATTTCCTGACAGTTAATCATGATGATTAAGTTTCCTTTTTCTCGAAGTTGGGTTCTTCTATATATATGTACATTTAAGACGCCTTGTCTT…
14_COD	AGATTGGTATCAGAGCCATTGGTTATAGAGAACTTGGTTTTAATATGGGAAAACGTTTTTATTAAAACCATACTATAACCAGAACAGTGCTCTCAACGATCCACAACGACGCTTCGCTCCACGTGCAAGACTCGACATACTAGGTAATAAGGTTTATGTTTATTACCTGCTTGCTAGAACAGCATAGAACTTTGCTCGAAGTATGCTTACATCATTTTTGCTCACTACTTGTTATTGCTTAAGAACATCTATGTGCTTACACTCTTCTGTCATCGCACTATTCGCGAACCTTTTCTCACTTATGTTGCCTTTCATGTGAAGATCAATGGCCGGACGAATTAACATGACTCAAGCCCAGCTAGAGGCTCTCGTTCAAGCTCAAGTTGCTGCGGCACTTGC…
15_COD	AAGTGGTATCAGAGCTCAGGACGAGGAGTTCATACCAAATACAGCTTGAAATCGCCAGATTATCTCACTTCTACCTTTCTTTTCTGATTTTGAATAGTTGTCACGGTTAAAATGGCTTGAAACGTTCACATATCAAACGAAATTCACTTTTAACTAATCCTTGACAATTTGGAACCAAAATTCGACCTAAAACTGATCAAAATCGTGGTGTCCGTATGAAATTGTTCGAAAAAAAATGACGTCATACCGTTTGAAAATGACATAGTCCGCTTGAAAGTGATCCTATCGTTTGAACGAACCGTTTGAAAACACACAGGTCGTCTGAAAACAAGTCCTATCGTTTGAAAACATACTGATCGTTTGAACTGATCGTTTGAAGAATGACCGTTTGAGTCCATT…
16_COD	AATTGGTATCAGAGCCAGCTGTGAGCTAGTTGACCCGAATCAAAGCCTTTTTCTAGCACTTTTTGAGTTTCTGACCTTTCCGACAGACAAATGGAATGAGATTTAGACATATAGTGTAAAACTGGTTAATAAAAAACCCTTGAGAAATTCAGACCTAAAAACAGCTTAAAAGTGACTTAAAATGGCTCGTGAATCGGTTTCGCTCATACGGTATTTGAGTGGTTTCGCTCTTACGACATAAGCAAAATCAGGGTTTCGCTCGTGCGGTTCGCTCATAGGGTCATTTTTGAGGTTCGCTCCAGGGGTTTCGCTCGTAGGGTTTCGCTCATAGTGTCATCTTTGGGGTTTCGCTCTAGGGGTTTCGCTCTTAGGGTTTCGCTCATATAGACATTACCTGAT…
17_COD	ACTCCCCCTTGGTTATCAACATAATACGCTTGATGCTGCCTCGTTAAAAACCTTGCTAGGAAAACCCGGTGGGACAAAACCATAGCTAAGGGAAAAAGAGTGCAGCGTGTAATGCGCATTATCTCCCCCTGATATTTCTAGATCAAGCATGTTGCCTCATTAAAAACCTTACTAAGAAGACCCATTGGGATAAAACTTAGTTAAGGGAAAAAGAGTGCAACTTGAATAAATCTCCCTCTCATTATAATATGTATCCTTAAGTAAAGTGTGTCCATCATCCTCGAAAGTTGCTCAAAACTTTTGTAGAATGATTTGTCGTTTGATGCCTTGATGTGCAATCCTTTATATTGAGTAATGTTGTAAAATCTTCGTGTGATACTTCTAGTGCTTCCTCTTGCA…
18_COD	AGTTTGGCGCCCACCGTGGGGCAATTGGTGCTTCATTCATAAGAAATTCTTTTGTTCGAAATCATTTCAAAGAGTTACATGGCTTCATCATCGAAGAACACGTCCACGGCGATGTCTGCAGTCACCTCATCACAGATCACCTTGCCTCCTCCACCGGCAGGATCTCAGAAAAATACTGAGAAGAGATCAACTCCCACTTTCTCTAAACCTCTATCTTCTTCTGCTATGAATTCTTCTATTCCCAGTACTAGTGATGTATTTGCTTTAATTTTGCAGATGAAGGATCGTATGCAGCGGCAAGATGAAACTAACGAAAGGATCCTCAGGGAAATTGGAGATCTCAAAAGACAAAAGAAAGCGGCAGAGGATCATTCTCCACTGATGCCCAAATCCTTGAGT…
19_COD	ACGTTATCAGCACGACACAACGTGTCCTCTATGGCGTTGTAGCCCTTGGTTTCACCTTCGTTCGACGGCCTCCATATAAAACGTCATCGTAATGAACCACTGATGGTGAGGGTCTCACAAGAAGTTATGGGTCTCTTTATCAAACCAGGTAAATAAACTATTCTTATAAACCTTTATGAATCATATGTTACTATTTCCAATATATTCGACTATGTCTTTTTTTTATTCCTGTCGAATTCATTTTGAGCAATTGGGATGGTTTACGACAAAGTTAAAAAAATAAAAATCCTAACTTTCGGAAGATAACTTTGGTGGGTTGTGACGTTTCATTCATGTGTTCCCCATCAATGTATTTTATTAAGTTATTTATTATGGATTTAATTCATTTAAAATGGTATT…
20_COD	AATTGGTATCAGAGCCTTTAGAAGCCATTCAAGGGCTCGGTTTTGATATCAATCGGATTCAAGAAGTTTCATATATTACTGATCCGGTTTGTTGAAGTGTTTTTGCAGATCTGTTCATCGACTGTTCTTAAAAAACTCATTGAAAAATCACTGATTTTGGTTCTGTTGATTTCAGCATTGGTGTTTGCTGATTTTTCGGGATTTCGGTGCAACAGATTCAAAGATTACAATATCTTTGAATTTTGGAATTTGCTGAAAAGTCGGGATTGCGAGTAAACAGTTCTTATCACTTTTGTTTTGCAGGTTACGACTCGCAATCTCTTAGTTGCGGTTCATCACGTTTCAGTTACGACTCGCAACAGTTGCTGGTTTCGGTTCATCCTGCCCAGTTACGACTCG…
21_COD	AAGTGGTATCAGAGCTTCGGACGAGGAGTTCATACTACTACAGCTTGATTCTACAGAATTCTCTCATTTCTACTCACTTTCTCTCATACTTTTTCGAATTGAACTGGTTCCTACGGTTGAAATGACCTGATTTTTGAGTATAACGTGCGAAACATAGTAATAACAAACCCTAGAAAGATTCAGGTTAAAACACGGCTTAAAAATGGTAAAATTTGGGTAAAAACATAGTTTCGCTTATTCGGACATCGCTGGTTTCACTCGAAAATAACCTGTTAGTTCTGCTTTTACGGACACTTTGCTTATTCGAACAAGATAGTTCCGCTCGAAAGAACTTGGTAGTTTCGCTCGAACGAACATTGGGGTTTCGCTCGAACGGACAATTGACTTTCGCTCATACGG…
22_COD	AAGTGGTATCAGAGCTCAGGACGAGGAGTTCATACTACGACAGCATAGATCTGCAGAAATCTCTCTTTTCTACTCACTTTCTCTCATACTTTTTCAGTTTCTAGTGGTTCCAACGGTCAAAATTGTCTGAAATTCGAGTATAACGTGTAAAACACACTATTAACAAACCCTAGAAAGAATCAGGTGAAAATACGAACTAAAAATGGTAAAAACTGGTTAAAAATAGTCGATCGCTTTTTCGGACATTAGGATCGCTTATTCGGACAATCGGTTTGGATCGCTCGAAATTCACCTTTCGGATCGCTTTTTGGACAATTTTACCATTAGGATCGCTCGAACGGACGTATCTTGAACCGCTCGAACGATCATATTCTGAACCGCTCGAACGGACACATTCTG…
23_COD	ANNNNNNNNNNNNNNNNNNNNNNNNNNNNNNNNNNNNNNNNNNNNNNNNNNNNNNNNNNNNNNNNNNNNNNNNNNNNNNNNNNNNNNNNNNNNNNNNNNNNNNNNNNNNNNNNNNNNNNNNNNNNNNNNNNNNNNNNNNNNNNNNNNNNNNNNNNNNNNNNNNNNNNNNNNNNNNTATCAGAGCTCAGGAGGAGGAGTTCTTGCCATTTTAGCTGCAATTCTTCTGATATTCTACACTTTCTTCACTTTTTCAAAATTTTTCACGGTAAAAACGGCTCAAAATCACACTGTGCACTAGGAATCATGAATTAACAAATCCTTGAAGTTTTCAGATCTAAAATCGACGTAGAAACTAAGATTTTAGGTGGTTCGCTGATTTGGATTCGCGAAAAACGTGAC…
24_COD	ANATGTTGGTTCAGTTCTGTTTAAGCATGAAGGAAAACATATGAATCATACCTGTCACCGCAGATAGTGCAGAGGAGAATCCTGTGAGAGAGTTCGACATGCCTGTCATCTTGATTCGGTTCCTCCTTAGGGTGCTGACTGATGATGGTGACTTAGAAACCGAAAAGGGTATCGGTTTAGGAGAGGAGGTTTCGTGATGATGTTATGGCTTATGGGGTGTGAATTGTGAAACTGAGTAACCCTTAAACCTCCACCTTATTCTCCTTATATAAGCACCCAGGAGGAAACCTAATTAGTTACTAAGGGTAATATGGTCCATCAACAATTACCAACTAATTAATAATAGGTTCTAATATATTTTGATCTCTATAATGTAAATGATTAAGATGGCTATAGATT…
25_COD	AGACTCCCCCTCAGATGTTGACGAGTCGACTATCGAGTCATGACAATGTTGTGTCTTCACATCTTCAGTCTTGATCAGTCTCTGGGCTTCTCTCTATCTATCTTCATCTCTTTCTCTTTTATCACCAACAAACTTCCTCACTTTGATGTTGACATCTTTTGAGTTTCTCATCTCCAACATTCACTCCCCCTCAAATAATGACTTTTCCTGCATAAAGCTCTACCACAAACATAAGTTTTATAACAAACATTTACGCATTTGGACAACATTTGAAACTTATCACAAACAAATCAATCAAATATTGATGAACCACTTGAAATTGTATCATTTTATCAAAACAACACACTCTCCCAAACCATCTATTCATCATGTTTAGCACTTAGAATTTTTAAAATCAGC…
26_COD	AATATCCACCTAGGTTTATGTTGTCTTTATCAAACTGTTGTCAATATCATGTCTCTATGGGAAGATACTTCATCTTTTAATCTTCAAACTTGGGCTCTTTGTTTTTCTTAAACACGATCAGCTTTGCTTGAAAAACTTGCTGAAAAGAATGCAAGCGGAGGATTCTCAGCAACTCTTTTCTTTGTCAATGTCTTCTATTTCAAGCAGGTTCACAGGTACTTCTTCAAATGTACTATCGCTGTTAGATGATGACTCGTATCTGGTTCTTCTGACTCAAGCACATCTTGTTGTTGTGATGTTTCATGCTTTATCAGCAGCCAACAGCCTCCCAATCTCCAACAACCCCTGTTTCTTGATTTAAATCAAATTCTGCACATGCTCAAAAATTCATAAGCAACA…
27_COD	AGATTGGTATCAGAGCCATTGGTTATAGAGAACTTGGTTTTAATAAGGGGGAAAACGTTTTTATTAAAACCAGACTATAACTAGAACAGTGCTGTCAACGATCCACAACGACGCTTCGCTCCACGTGCAAGACTCGACATTCTAGGTAATAAGGTTTATGTTTATTACCTGCTTGCTAGAACTATATAGAACTTTGCTCGCATTACGCTTAGATACACATGACTTTATTACATGAGCTCACCTACGTGCGTACGCTTTTCTGTCATCGCCTTACTCGCGAACCATTCTCACTTACGCTACTTTTACAATGAAGATCATGTCTGGACGAATTAACATGACTCAAGCCCAGCTAGAGGCTCTCGTTCAAGCTCAAGTTGCTGCGGCACTTGCAGCCGCACA…
28_COD	AAGTGGTATCAGAGCCGTGGCTCTTTTCCTTGTTAAAAAACCGAGTTTATACAAGACTTTGGAGTGTTTGGACAAAACTCACTTGGTTTAGCACCCGTTTTTAGTGTTTTTCCCGCATTTCTAGACATAAAAACGTGTTCTAAACTAACCGGGTGTGTTAAAGGACGGGTTGGGTAACTTAAAAAACTTGTTTTTAAGAAGTTGGTAATTTCCGGCCAAAATTCCGGCTTACTCCGGTGACCGGTTTTCTGGATAAGAACCTTCTATTTTAGGCAATATTTTATTGGTCAAATCTGAGTTGGTAGAAAGCATGGTCTGAACATACCTTTCTGCCGAAAGTTATCTACCAACCAATCACCTTTTCACCAACCTGTCACCTTTTGTCAACTGTGTTCGTAC…
29_COD	AGGAAAAGGTGGTATCAGAGCCACTGTTTTAAGCTTACTGATTAAATTCATTATTTTTAATTAGGAAAATTCTAGTTGTCATTCTGTGAATATATGCTTATTAACTGATTAATTGTTAAAATTACAGTATGGGTAAACAAAAGATTTCTGCTATCTATCGCAAATTAGATAGTACACCTAAAGAACATGGAACCTCTTCCTCCAAATCTCCCACCAATTTAAAAGAAGGAATCTTTGTCTGTAAGGCAAATTATGAAAACCCACTTACACCGGAGAAAAGGAATTCAATCCTTAGAAAAGGTCAAGAGAAAAAGAAACCCCGAACCAAGAGAGTGAGGTTTAACCCAGAAATTCAGGAAATTAATAATAATCCACCCGGGGAAAATAACTTAGATGAAA…
30_COD	AGATTGGTATCAGAGCCATTGGTTATAGAGAACTTGGTTTTAATATGGGAAAACGTTTTATTAAAACCGGACTATAACCAGAACAGTGCTCTCAACGATCCACAACGACGCTTCGCTCCACGTGCAAGACTCGACATCCTAGGTAATAAGGTTATGTTTATTGCCTGTTTGCTAGAATTGCTTAGAACTTTGCTCGCATTACGCTTAGATACACATGCTTTGATTACATGAGAACACCTATATGCCTACACTTTTCTGTCATCGCCCTATTCGCGAACCATTCTTACCTATGCTACTTGTTACAATGAAGATCATGTCTGGAAGAATCAACATGACACAAGCCCAGCTAGAGGCTCTCGTTCAAGCCCAAGTCACAGCGGCACTTGCGGCTGCTCAAGC…
31_COD	AGATTGGTATCAGAGCCATTGGTTATAGAGAACTTGGTTTTAATATGGGAAAACGTTTTTTTTTTATTAAAACCGGACTATAACCAGAACAGTGCTCACAACGATCCACAACGACGCTTCGCTCCACGTGCAAGACTCGACATCCTAGGTAATAAGGTTTATGTTTATTGCCTGTTTGCTAGAACTGCTTAGAACTTTGCTCGCATTACGTTTAGATACACATGATACTATAGCATGAGAATCCCTACGTGCTTATACTTTTCTGTCATCGCCCTACTCGCGAACCACTCTCATTTGCGTTACTTTTTACTATGAAGATCATGTCTGGAAGAATTAACATGACACAAGCCCAGCTAGAGGCTCTCGTTCAAGCTCAAGTTGCTGCGGCACTTGCAGCTG…
32_COD	AAACTCCCCCTCGGATGTTGACGGAGTCTTCAGTGTCGAGTCTTCAGTTGTCAACTTTCAGTCTTTATCAGTCTTCGATCTTCCTCTTGAAGTATTTGTCATTGCAAGAATCCTCATTCTCTATCTTTATCATCAACAAACTCCTCTCTCTTGGATGTTGAATCTGTAAACTTCAACAGCATTAGCAAATCCAGGATCAATACTTGCTTTCCCTGCTTTATCAACATTGTCTTCAGACTCCCCCTCTCAATCTGCTGGGATCGTAGTCTGGAATTCTCTCATTCATTCTAAGATCGTGATCAGGCTCTCATCTGGTTCAGGATCGTCACCTGACTCAATTTTACCTACACAATCTCTACCCAACACATAAGTTTCTTCAAAGATTAAACCTTTAAACTT…
33_COD	AGACTCCCCCTTGGATATTGACGAAGTCTTCAGTGTCTTATCTCTATCATGACACCTCCTCAGTCTTGATCAGTCTTCATGCTCTTTCCAAATTGTCTAACATTGTAAGCATCCATCAATATTTTTCTTTGATCAGCTTCTCTTTTTGACTATTATACCAGGATCTCATCACTGGCTCTATCATCAACAGCTTCATCAGGCTCCCCCTTTCGTCAAGCTTCCGTGCTTTTAGGGATCGTCACCTATCTTTCCGGTTACAAGCTCTCCATAACTTCAAGCTTGTCTTCAGACTCCCCCTTAGACTTTGCTCTTGGGATCGTAGTCTGGACTATCTGCAATTACTCAAACATCTTATAAGTAATAACATTTTAGAGTACCAGAAATCGTAAGCTGGCAATT…
34_COD	AAAGTGGTATCAGAGCCACAACATCCGATCCAAGAAATTCATTTAACGTTAACGATCACAAGTTTTTTTGTCGAATTCGAGATCATGAATCAAACGCAAGGCATACAAACACAGATTCCCAAATTGACTGGACAGAATTATTATCATTGGCACATCCAAATGAAGGTATTGCTTGAATCACAAGAATTGTGGACGGTTGTCAATGAAGGGTATCAAGAACTGGGACCGAATCCGTCCGAAGAACGATCCGCTGCATACCGAGAATCGATTAAAAAAGACAAACGGGCCTTGCATATCATATTCCAGTCCGTGATTGACACAGTTTTTGAAAGGATTTCACAGGCAAGTTCGGCGAAAGAGGCATGGGTTATTCTTCATAAATCATACAAAGGAGAAACG…
35_COD	AAGTGGTATCAGAGCTCAGGACGAGGAGTTCATACTACTACAACTTGATTCTACCAGATTCTCTTACTTCTACTCACTTCTCCTCATACTTTTCTGATTTAAACTGGTTCCTACGATTGAAATGGACTGAATTTTGAATATAACGTGTAAAACATACAACTAACAAACCCTAGAAAGAATCAAGTTAAAATACGGCTTAAAAATGGTAAAAATCAGCTAAAAACCTAATTTCGCTTTTAAGGACATATAGTTCTTGATTTCGCTCTTGTGGAACTTATCTGATTTCGCTTATCAGTCATTTACTGATTTCGCTTATCTGTCATAGTGGTAATTTCGCTTATCAGTCAAAACTGATTTCGCTCATAGGTGATTTTGCTCGAAATCACTGTTTTTCAAAAT…
36_COD	ATTATCCCCAACTAATTGGAAATTTCGTCCCGAAATTTGGTATGCACTCACTGAGGAAGCTAGGTAAACTGCATTGTTCACTGATTTTCCTGGGGTGTCACATCCTCCCCCCGTTGATCTGGAATTTCGTCCCGAAATTCCGAAGTAGTAGCTTCAGCCTCAGCGGTGGTTGCCTTGTTCCCGAATAACTGGGGGTACTTTTCTGTCATCCTGTCTTCGCGTTCCCAGGTGTACTCTGGGCCACGTTTGGAGTTCCAACGAACTCGTACAAGAGGGATTCTCTTGTGTTTGAGGACCTTCACATCCCGGTCCGTGATTTCTACTGGTTCCTCAACGAACTGCAACCGCTCGTCGATAGTGAGTTCCTTAAAAGGGATGATGAGGTTTTCATCTGATAGA…
37_COD	AATTGGTATCAGAGCTAGAACAGTCAAATTTGATTTAACAATCATTTTGACGTAAATAGTTCAGCTCAAAACAGTTGATACTGATCGTTTGTTCGTCGTTGAAAAACAGAGTAAGGATTAATCACCATTAAAGTTGATTTCTCAGTACCTGTAAAACAACAAGAATGACGTCACAATCTCAGGACGATAAAAACAACATTGGTTCACTTTTTAAACCACCTATGCTAAAAAGAAATGAGTACAACATCTGGCAGAGGAGGATGGGTCACATCCTCGCTCAACAAAGCACAGGTTGTTGGAAGTCTGTCATCTTTGGTCCTCATGTTCCTACAGTGCCAAGCGCTGAAGATGCTAAAAAAACAAGTTCCAAAACCTCTGCTGCAAAGGAGTCTGAAAAGA…
38_COD	ATTATCCCCAACTAATTGGAAATTTCGTCCCGAAATTTGGTATGCACTCACTGAGGAAGCTAGGTAAACTGTACTGTTCACTGATTTTCCTGGGGTGTCACATCCTCCCCCCGTTGATCTGGAATTTCGTCCCGAAATTCCGAAGTAGTAGCTTCAGCCTCAGTAGTGGTTGCCTTGTTCCCGAATAACTGGGGGTACTTTTCTGTCATCCTGTCTTCGCGTTCCCAGGTGTACTCTGGGCCACGTTTGGAGTTCCAACGAACTCGAACAAGAGGGATTCTCTTGTGTTTGAGGACCTTCACATCCCGGTCCGTGATTTCAACAGGTTCCTCGACGAACTGCAACCGCTCGTCGATAGTAAGTTCCTTAAAAGGAATGATGAGGTTTTCATCTGATAGG…
39_COD	AGTTTGGCGCCCACCGTGGGGCAATTGGTGCTTCATTCATAAAGAAAATCTTTTGTTCGAAATCATTTCAAAGAGTTACATGGCTTCATCATTGAAGAACACCTCCACGGCGATGTCTGCAGTCACCTCAGCACAAACCACTCTACCTCCTCCACCGGCAGGATCCCAGAGAAATGCTGAGAAGAGACCAACCCCTTCTTTCTCTAAACCTCCATCTTCTTCTGCTATGAATTCTTCTATTCCCAGTACTAGTGATGTGTTTGCTTTAATTTTGCAGATGAAGGATCGTATGCAGCGGCAGGATGAAACTAATGACAGGATCCTCAGGGAGATTGGAGATCTCAAAAGACAAAAGAAAGCGGCAGAGGATCATTCCCCACTGATGCCAAAATCCTTGAG…
40_COD	ATGAGATTTAATGTAAAGCAATGTACTAAGTACGCACACAATGGGCATACATAGCATGTAATGTATTGTAAAGTGATGTACTAAGTATGCACACAACGGGCATACGTAGCATAAACACAATGAAATCATGTACTATATATGTACTATCGAACATAGCAAGTATATGATGTGAAAACCGGAAAGCATGAAAGTAACAAGTAGGCACATGTATTTCACCCCAGAACAGTTTGGAAAAACAGTAAAAGAGGGGTTCAATGTACTCACCTGAGATTGCTTTGAATTCCTTGTATAATAATCAAATAATGCTAGAGATCACGGAATATCAAACGGCACCTAATAGGTAGCTACATTAATATACCGGACCAAAATCGGAAGGATCAGATAGTATGCGGGTTCGTA…
41_COD	ANNNNNNNNNNNNNNNNNNNNNNNNNNNNNNNNNGGATCCTGGTCAGTCATGCCTCCAAGCGGTGATACTCCGCGTGTGGATTTTGGGGGTGTGACAGATTGGTATCAGAGCCATTGGTTATAGAGAACTAGGTTTTAATATGGAAAAAAAAAACGTTTTATTAAAACCAGACTATAACCAGAACAGTGCTCTCAACGATCCACAACGACGCTTCGCTCCACGTGCAAGACTCGACATCCTAGGTAATAAGGTGTATGTTTATTGCCTGTTTGCTAGAACTGCTTAGATCTTTGCTCGCATTACGCTTAGATACACATGACCTTGTTACATGAGAACACCTACGTGCTTATACTTTTCTGTCATCGCCCTACTCGCAAACCACTCTCATTTACGTTACT…
1_5'LTR	TGAAGGATCTTTGTCGGACCCGAATGAGTCGATCAGAGGCGTTCAACACAATATGAAAGGCGGAAACAGACGTATTCTGTGTGATTCAGCAAGAATTTCACTTAATCTGTCTTGTTTATTGATTCTGATAACAATTACAGCACGTAGACACTTCGACAGCGCTCCGCCGTTGGTAACACTCTTTTCTAATTCCGTGTGAAATGAAACGGAACTAAACCTATTTATAGACGGACTAATTCCGTACGGAACATGTACAAACGATATTACAACACACGCGGAATTAAACGAACATACAGAATTAACTACTTCACACGATATTACATTTACAAACGAAATTAAGTCTTCGTGCGGAATTACATGTAATTCCGTACGGAATTACATGTAATTCTGTACGGAATT…
2_5'LTR	TGATGAAACAATGGTTAACTGGGCAGGGTTAACACACTGGTCTCGTCAAGAAGGGTTAATCCCTTCCTCTCGAGGATCGCTGGCTGGATCACCGGTGGTTGATCTCCTGCACAAGGAAACAAGCCGTGACTCGTAACAAGGAGGATGGGGGTGGGGGGTGCTCCTTGTTACCACTCTCCGGCGTGAGAATCAGTAGTTTGCTTGGGAAGCAAAGTAAGATAGTAGTAGTAGTGAGAGAGTTGTGAAGAGATACCTCAAACCTGGTTTTGGGTTGGTATTTATAGCCGAGGAGTGAAGGAGGAGGATGATGGATGGACTGACGACGTGCTGCACCTTTGCAGGTGTGTCAGGCTTGTCAGTTGTGGAGGTTACGCCACGCCAGTCCATTGCTTACGTAGC…
3_5'LTR	TGTGACAACTCGAACTTTAGACTTGATTTGTGTAACGATATGTGTTTATGTGAACCTTATTTGATTAAATGAATGTTACGGTTAAATGTTTAAATGTTGCGCTATTGGATCACACAACACTACACCCGATCCATAAATCAATTGGGCTTTACTATTGTTTGCAAACCCACTCGGTCCATGTAAGGGACTCGAGATCACAAGCCGGCCCAAGTGAGGTCTCGGCCCACCCTCACCTCACACGTATATGTTCATACACACATCTTAGGGTTTTAGTTTTACAATCTTTGCAACACACACACAAACTCTCTCTCCCTCTCGTTGCTTGGAACCCGACGGCACAAGAATTCTATTCGGATCACTCTTGTTTCTTCTCCAATCCGGTTAGTGATTATGTATTGA…
4_5'LTR	TGTTGGTGCACTACATCTGCTGATTCCGTCTTGTATCGAGTCATAGACTTAGAATGTTAGATCTGGGCTCGAAATACGAGAAATTGTGAGATAGTATAGAATTTGTATAGTTGGATCGCTTATTAGTCAAATAGAGACTTAGGACCGCTCGAGCGGATGAGTATGGATCGCTCGAATGACAATCATGTTGGATCGATCATATGGACTGTGTTGAACCGCTCGAGTGGCACATGTCTGGACCGCTTATTGGGCATGTCCAATAAGCGATCCCAGTGGCCTATATATAGCCTATGAGCGATTTCATTTGTAACGTGTAATGAATCTCGTACCGAAGTGCTGCCGGATCGAGAAATGATTGTAATCGCTGTCAAATCAATACAAAAAGAGTTTAAAGTAAAT…
5_5'LTR	TGTTTTGGTCAAAAATCACACAAGGATAATGTAACCAAACTTTATGTAAACGGGGTATGATGCTTGGTTAGCTATGAAAGTAAAGGATCACTTCTGTGATAAAGATACAAAGACACAATGATTTATACGAGGAAAAAGCCCTTGATCAATGTATGATCTCCGGCATAAAAAACCTCGGGTGATGGCAACTACCGATCACCAACTTCAATATAATAAAAATGTAGTTACAACTTCGGATAGTAATGAGCTGAGTACAAGGATCACTGAGTGTCTAAGTGTTTGAGAGTTGTGTCGTATGTTGTGTGTGTTCTTCCGAATGAGGAAGATGGGTATTTATACATGTGTAGGTAACTTATTTTAGGTAGATAGACCACTAATCAGCTCATTACCCCTTTAGAA…
6_5'LTR	TGTAGGATCGTTATTGACGATCAAATGAGTCAATCAGAGCTGAAACACCACTATTTATGCAGCGGAAATACACAAACAGTTTGAATCAAAGAGAATGGAGTAGAAATAGAATGCATATCACTTTAAAAACGTTTTCTCATTAATACTTCTCAAAAAAAATTCGACAGCAGTTCGGCTACACATTCGACATTCAGTACAAAATGAGAAAACATAACTACTATATATCGGGGAGCTGATTCCGCTCCTAATGACATTGTGTCATTTCGGGCGGAATCACTATCTTGTGATTTCGCTCCGAATGACATAATGTCATTTCGATCGGAATCAATCCTTTAACACATAAACTTTACAAAACAGCCCCTATACAATACATAATTCACATATATGACTCCTAGACCC…
7_5'LTR	TGTAGGTCCCCTTGAGTCTATGGATCGTCACAGAATCGTCTTTCCAATCAAGAGTGCGGAATCCTTTTGATCAGAATTAGCAGAAAACGTGTAGGAAACAGAAACAGCAAATCACTTTCAAACCGGGTTTCTATTGATTATCAAACTTGCGTATTACAATCAACCAAACCCTAATTCGTCTAAGACTATGTCTCTCACGAAATTGCTCTCTCACACAACTGTTTTGGCTGATTAACCTAAACCCTAATGTTTAACCTTGTTTATATAACACAAGGTTCACAACTGGGCTAGGTTAAAGACTCCTGGGCTGCGAATTGGACAGGCCCAATTCGCCCCCCATCACCCAATTCGTTGGGTTTAGTTAGCCCAAACATTACAACTAACTATTACAAAGCTAAA…
8_5'LTR	TGTAAAATTATATGAATCAAATACACAAACACAACAACAGAAGAAATAGCGACAAAAACATGTGACAAAATCTTATTTATCCAACCCAAAATACTTGCCCCCCAAAATACCCAGAAGATCTTACAAATTGTAAGATCAAACAATACAATCAGTACAATGATGATCTTCAACTGATGATCATCTACAATAGAAGGAAATACAAAAACCACAGAATAATCTCTCAGATACAATTGAGAGATTATTCGTATACAATCTCTGAACCAACAATGGATCAAACCCTAGCAGAGAACCACATAAGAGAGAGAGTTTTCAACAACTAAACTGATCAACAATAATGATCAAGGCCTCAAATAGCGTGAAACATGTAATGTTTCATTCCACCCCCTAAAGCTTCAACAA…
9_5'LTR	TGTTAAAGACATTAACATGTCTCAGTTTTAATATCCTATTTCTTTGTTATGTTTTAATTTTTCCTTTTTTTGTTGCAAGGGTCTACGGGTATTCTTTGGTCTGCCTTTTATTGGGCTGCTGGTTGCTGAATGGGCTGCTTGTTGCTGGACTGTTTTTAGTTATTGCTAGGCTGCCTTTTAGTTTGATTCAAGGTGCTTTCCAGGCTGTCCTCGGCTGGCATTTTATAGGCGTATCAAGAGCTGTCCATATCTTTTCCTTTTGTGAATGTTTGGGATCCCCATAAAAGGAGAGCTGCCCTACATCTTCTATCATCAGCCAATTCACCTTTTCATCTTTTAATTCCTTTGTTCTTCTTACAAGTTGTTCGTAAGAATTCATTAAGTTTCTGTACTATCATC…
10_5'LTR	TGTTGGTGCATACGTCTGTCGACTTCGTCTTGTATCGAGTCTTGCATTGTTCACGGCACGAAGTTCGAGAAAACAAGGAAAAAAGATAATTCCGCACGAAGAGGTTAATTCCGCTTGAAAAGTCATCCGGTAATTCCGTACGGAATTAGTCATTAATTCCGTTTGTATTGTAATTTCGCGTGAACTGTAATACCGTTTGAGTTAGGTTCGTGCGGAATTAGGACATCTATATATAGCTGTAATCTCGTGGTAGTTGGTACGAAATTAGCTTGGTGTTTTCCGATGGCGAAGCTCTGTCGAAGTGTCGTCTTGCTGTAAAACTGTTCCAGATCAATATAGACGACAATTAAAGTGAATATCTTGTTGAATTCAACTCATTATGTCTGTTTCCGCCTTTCA…
11_5'LTR	TGTAGGATCGTTGTCGGACCCGAAATGAGTCGATCAGAGGCGTTCTACTCAGAATGAAAGGCGGAAACAGACATATGAGTTGAATTCAGCAAGATATTCACTTTAGTTGTCGTTTATATTGATCTGGAACAATTTTACAGCAAGACGACACTTCGACAGAGCTTCGCCGTCGGAAAACACCAAGCTAATTTCGTACCAACTAACACGAGATTACAGCTATATATAGATGTCCTAATTCCGCACGAACCTAACTCAAACGGTATTACAGTTCACGTGAAATTACAATACAAACGGAATTAATGACTAATTCCGTACGGAATTACCGGACGACATTTCAAGCGGAATTAACCTCTTCGTGCGGAATTATCTTTTTGCCTTGTTTTCTCGAACTTCGTGCCA…
12_5'LTR	TGTGACAACTCGAACTTTAGACCTATCGTTGTGTAACGTACGTGAACGTGTTATGATTTTACAAACTTTGATGCTAATGAATGTTATGATGTTTATGTGCATTATGTGTGTATGTTATGTCTTGCACGAGCCCAAACCACACACTAAAACCCGATTGCACAAGGCTAACCGGTCACACAAGCCTTTTGGGCCACACCTTGTATACGGATCCATTAGGCAACTGAGTGGGCTCGGCCCACTCCCCACTCGCAAACACCAAAACCAAGGGTAGGGGTTTGGTTTCATTGTTTTTGCAAATCACAAACACACACAACCCTACTTGCTCTCTATCTCTCTCTCGGCTTGCTTAGGACTCGACGGCACAAGATCCACACTACTCGGATCATCCTTACTACTCGT…
13_5'LTR	TGAAGAAACACTAGATAAATGGTCGGAACCGAGATATCTAGTGGGTTTGGATCCGCATAAAAAGGTTGGTTTCCACTCGATTAATTCAGGTCCGACTGGTCTTCTTCTCCGATAACTCTGCAAAAAAAAAGCACCGTTAGCCTCGCCGAGGGGAGAAAAGGGTTCTCTCCTTGACCCGACTCCGGTGTGAGAATAAGTATTGGTAATGAAGAAGAAGATGTATTTTGTAAGTGTGTGTAACTTGAATTCATACCTGGGTTGCTTCTCATATTTATAGCTGGGAGTCGTTTTAGGCGGGAAAACCCGTTAGTGAAAAGTTGACGGAAGATACTAACCCCGTAAGCGGTTACATTCCCTTCCGTCAAGCTTCTTGATCCGACGTGAGAGCACACGGTTCGT…
14_5'LTR	TGTGACAACTCGAATTTCCAAGATTTCTATTTCGCATTTATTGCACGTTCATTGTTCGTGTAGTTAATTATTTGCACAATTGATTGCTATAGAATGGTATATGTTTTGATGCAATAAATCGTATTGTGTGATTGTGCATGGTTGTTTGATTAATTGTGATAGACTTGTCAATTATGTGAACCTGGTGGTGAAACTGTGAAATACTTGTAAGATGGTATGCTTGTGTAAAATATAATTATTCAGGGTGTATTGAGCAATTTGTGAAAAGTTAATTATACTTAACCCTAATCCTTCACTAAACCACACACACAAAAATCCAAGCACGTAGTTCACAATTCTCTGGCAATCATCACCAAATCATTGGCAAGACATCACAAGTTTGATTCCTCTCTTTCTCTA…
15_5'LTR	TGTTGGTGCATGAAGTGTCTGTTGACTACGTCTTACTGAGTCTTGTATCTAGATAGGTTAAACGGGTGCATAAACAGATTAAATTAGGGTTTGTATAGGTTTTAGGATACCTGGCCGTTTGAAATGGTCCTGGCCGTTTGAACTTGTTCTGGTCGTTTGAACCCTGACCGTTTGAACAATCCTGGTCGTTTGAACACCATTCAAACGGAAGGGTTGTTGTCTATAAATAGTCATTCAGTTCAAACGGTCAGCAGTGATGTCTGTGTGTATGTGAGTCGAGGTGCTGTCGAATTTATCTCAGAATCATTCTAAAGACTCGCAATCAGTAATAGAAAGAGAAATTGGAAGGAGCAAGCTGTTTTGACTCGGTTTACTTTGATTCCGCCTTAGTAAATTGAG…
16_5'LTR	TGTTGGTGCACGAATGTCTAAAGCCTGCGTCTTAGTCTTAGTTGATCAATGTATAGGGTCTAGATGGGTTAATTATGTATTGTATAAGGGTTAATATGTAATTTTGGGGTTTGTAATGTTGGTATTTCGCTTTTATGGACATGTGTCATATGAGCGAAACCCCAACTAGATGGTTTCCCTCATATGGACATGGTCACATAAGCGAAACCCTCACCCCTATAAATACCCACGTTGTTTTCTCATTTTGTACGTTCATGTCTCCCGTGTAGCCGAACTGCTGCTCGTGTATTTTGAGAAGATTGAATGAGAAAACTGTTTTAAAGTGAATTCTTTCTGTTTCTACTCCATTTTTGCTTTGATTCATGCCGATTTTGTATTTCCGCTGCATTTTCGGTAGTT…
17_5'LTR	TGTTGTGAAACTAGCCTATTAGCAAAAGAATAAGAGAAAATAATAAAGAGAAAGAGATTGATGTTATTAATTGAGGTGTCTCTTTTACAAAGGAATACAATGAATACATATAGTAGATGAAGTCTTGGAGAACAAGCTAATCTATTTAAGGAGTTGATAACCACATAATATAATATATTTATAACA
18_5'LTR	TGTTAGGGCTGGATTTTTATTATAGGTGATCCTTACACATGATCCTAACCAGTGATCCTTATTTCTTTGGCAGACAGTGATCCTCGGCAGGACTCCAGGATCAGGATCATGGGACATTATGGTGATCCTCATACTAACGGCCACTTCCGCTTAATACAATATTGTTTTGCAGGACCATCTAGCAGGATATGCTCTAGACATCATGATCCAGGGACGCGTCTTCACAAATATGGCAAGAGCTTAATTGAAGAAGGACGTTGCACAGGATATGGAAACATGGCTTGATTCATGGGCAACAATTTAGGCTAGATTGTCTTTATTTCTAAAGGGGTAATGAGCTGATAATTAGTCCTTTTACCTAAAATAAGTCACCTACACACGTATAAGTACCACCCTTCT…
19_5'LTR	TGTTATGAATTATTGTATATTTATTGTGTGACTATCCACTTGTGTTATGACTTTCCATATACTTAACTCCCATCTCTCCATATACTTAACTCCCATCTTGTAAGCCTATAAATAGAGGCATATGTAATCCCTTTTAGACATCAATAAGATATCCATTTTCCCCAATCTCTATTTCTTATCTCTATACTGTTAATAGGCTAGTTGTTACACAACA
20_5'LTR	TGTTGGAACCTGAAGGTTTATTCATGTAGGTTAACAATGTTAGGGGTTGATTTTGTAATTAGTTTGTTTATGTTTTGGGTTAAACACTTGTGGGTTGGGCTAGAATGATAGTGACATGGGCCTAGGTTTCGGCTTGCTTGTTTAGTATTTAAACACCCTTAATCAATTGATTAAGGGTTGTTGTTCACGTGTAGCAGGCAGGCAACATAAGCAGTCGCAACCGGGGTTCCATCCGATCTTGTATCAGTCATCGTTCAGTTGAATGCAAGTTTCGGTTTGTTTTGTTATTCATTATTTGTTATTTGATCTTTATATTGTTTCTTGAATCACCTTGTGTTTGGTTTCCGCACTCTCACAAGGTTAGATTGATATCATTGTGATCCTCACGGGTTTTACA
21_5'LTR	TGTTGATGCATGCAATGTCTGTTGACTACGTCTGTATTATGTCTTAGGTCAAGATAGGTCAACATAGGAGCTAGAAAGTCAAAATTAGGTTATTGTGTTGTAGTTTCGCTTTTATGTACATGTGTAGAAGTAGTTCCGCTCATGTGTCATATGTAGTTTCGCTCATGTGGTTTAGTTGGTAGTTTCGCTTATACGGCATGTCATATAAGCGAAAGCACAGAGACTATATATAGGTATTTGAAGCGAAACTAGGTCATTCATTCAGGAGGTTGGAGCGGAACTAGGTCATACGTTTTGTAACGAAACTCTGTCAAATTTGAATCAGAAAGCGTATAAAGAGAAGAAATTGAAACGGATAAGCTGTGTAACTTCATTTACGTTGATTCCGCCTTCGTATGT…
22_5'LTR	TGTTGATACATGGAATGTCTGTTGACTGCGTCTGCAAAAAGTCTGAAGTCAAGATTGATCTATAGGGGGTCAAAGTGTAAATATTATGATAGATTGATGTAGGATCGCTTTTATGTCAATATGTCATAGTGGGCCGCTTATTAGTCTTACCCTGGATCGCTTTTAGGACAAGTGATCTGGATCGCTTATTTGGACTGTCACATAAGCGACCCAGAAACACTATATATAGGTAGAAGCGGTTCATTTGTTGTAACAGTGTATGTGTGTGCTACGGTGCTGAAACTCTGCCAAATTTTCATCAGAAAGCAATAGAAAGATAAGGAATTGAAAGGATAAGCTGTTGTAACTTCATTTACGTTGATTCCGCCTTCGTACGTGAAGATGAATGACCTTGACTGA…
23_5'LTR	TGTTAGTGCATCTACGTCTGCTGACTACATCTTACATCGAGTCTTGAAGTTGAAACTGATCGGTAATGGCACGGAAATCTAGAACTAGATGATTTGTATAGGATCGCTTATATGTCACTAGTCTAGGACCGCTTATGTGTCAGTAGTGATCTGGATCGCTTATAGAGACATGTGGTTGGACCGCTTTTATGTCATGATGGTGGACCGCTCATACGTACATGTACGTATGAGCGGACCAGAATGCCTATATATAGGTCATTAGGGGCGATCCATACACATAGTTGATGGTGTATTGTTCCGGTACTCTGCCGAAGTGCTGTCAGATCATGTAATAGTGTTTGATATCAATAAAACAGCAGGATTAAAGTGAATATAGCTTGAATAGCACCGAATTATTAG…
24_5'LTR	TGTTGGTTCAGTTCTGTTTAAGCATGAAGGAAAACATATGAATCATACCTGTCACCGCAGATAGTGCAGAGGAGAATCCTGTGAGAGAGTTCGACATGCCTGTCATCTTGATTCGGTTCCTCCTTAGGGTGCTGACTGATGATGGTGACTTAGAAACCGAAAAGGGTATCGGTTTAGGAGAGGAGGTTTCGTGATGATGTTATGGCTTATGGGGTGTGAATTGTGAAACTGAGTAACCCTTAAACCTCCACCTTATTCTCCTTATATAAGCACCCAGGAGGAAACCTAATTAGTTACTAAGGGTAATATGGTCCATCAACAATTACCAACTAATTAATAATAGGTTCTAATATATTTTGATCTCTATAATGTAAATGATTAAGATGGCTATAGATTAAA…
25_5'LTR	TGTAGGATCGTGTCTTGACCCGAACGAGTCGTTCAAAGGAGTTTTCGTCAATTACAGGTGCGGAAAACAAGTAATCAACGTAGAAACAACTTGCAAATCACTTTAAACACCTTTATATATTGATTTAATACTGATTACATCCAAATCTCGATCCGGCAGCACTTCGGTACGAGTTTTCAAGACTGTTACAAATGATCCGCTTATAGGACTATTTATAGTTGCTGAGGTTAAGCGGAACTATACAATGACAAATAAGCGAAACCTTCCTATGTCACTATAAGCGAAACTATCTGCTTAAGACTGTATAAGCGAAACTATCTCCTAAAATATATACAATCTCCTGTTTCCTCGTAAAACGTGCCCTGATCTAACAATCTAAGACTAAGACTCGATACAAGA…
26_5'LTR	TGTAAGTCCAGGAACACTAACAATCGGATATCAAAATCACAATCACGAGTGTGGAATACTGATAAAAGTGATAAGAACAAGAACTTGAATGATTGAATAACACTCAAAGTGCACACGGTTTCTAGAGAACCGTCTGGTACACTAACAGAGAATTCGAAAATGACAATGAAGAACAAAGAAAAGAACAACCAACCTCTCTAAAATGTCTAACCAAATAATGAACTAGGTTCACCCTATTTATAGTTATATAGGGTGACCTAGTTACAGACTAGGCCAGGCCCACATGCACAAATAATTAACTAAATAAGCCCAAATCCCTTAATTAGCCCACATGGCTTATTCCAATATTATCTAACCCACTACAAGGCTAAGCCCAATAGCCTATAATTATGTTTGATA…
27_5'LTR	TGTGACAACTCGTACTTTACCGTCTCTTACATTACGTGTAACTGTTGAACTATTTGTGACTACGTGATTACGCTGATTGATTGAATGTTACGTGCTATACGGTTTCATGAGAATGTGTATGTTACTACTTGAACCAAATAAGTAATTCAACCTCACAACCTTTTCAGCCCACATGTCCGACTCGAGACCACTAGGTGGCCCATGTGGGGTTTCGGCCCACATCCTTTTCCATACGTATATGATCACACACATCTCTTAGGGTTTAGTTTTCACAACTTTGGCAATCAAGCACACATACTCTCTCTCTCGATCGGAACCAAAGGCAGCCGACCCTCCCAATTCTCGAAGCCCCTTGTTATCGGATCATCTCTCGTTACACACTCTAATCCGGTTAGTGTT…
28_5'LTR	TGTTGGTGCACTTGTGTCTGTACTTTGTCTGTATTTTGTAATGTTATAAAACGATGTCTTTTGTTAGTCTTGTTTACGTCTTGTGTTGTTAATATGTGTTTTGATGTAAGTTTGACCAAGTCAACCATCCTCCTGGTTTGACTTGGCCAAACAGTTAACACATGATTTGTAAGTTGTTGTGTCAAAGGATGAGTCATCGAAGGATTGTTTATATCCTTCGATGAGCTCGAAAGATAACCTTCGATGGATGTAGATGGACCTCGAAGGATATACCATCCTTCGAGGTATATGTGGATCCTTCGATAGGTGTCTGGTCGATAGATGATCTTTCGATCAGACAATTTGATCCTTCGACCAGATGGTCTGTTATGGATATATATAGTCATGTAAGGGTTCACT…
29_5'LTR	TGTAACAACTGCCACTAAAATCAATAATTAGGACAATAATTAGTCAATAAGAAAACCCTAATTGAGACACCCAAGTAATTCTGCACTAGCCCCAAAATTTTCAGAATAATCAGAATCAGGATCAGGGCCCCTAAAACTCAAGGGGGGATAAACCCAAAATGATAATTATCTTCGAAATTCGTTGTCTAAATTCTGAAATCTCAAAACAGCAACTCAGCAGGCCTATACCCACGACAAGGCTACCCTAGGCCATAGGGGTGTGCCCCGCGATACGCGACAGGCACGGGCAAACCTGTCGCGACACGCGGGAGGTACCAAATTCGGGTATATATAGGGGGGTCTGGGACTGAATCAGATTGCTCACTTCGACGTTAAAACTCATACTATACACTGAGTTAT…
30_5'LTR	TGTGACAACTCGGACTTTAGACCCACTTTGTGCAACGTATGTGAACATGTTATGAGTATGTGATTTGATTTAAATGAATGTTATGCTATAATGTGTTTGTATTGCGTATTTAATGTGTTTGTTTGTTAATAAAAATCGGATCGCACAACACACTCGGCCCAAGGGCAGCCCAAGCGGATGGGCCGGCCCACTCCCTCTATGCGCGAATAACTTTAGGGACTTAGTTAGTTTTCTCATTTGTTACCAAAACCCTAACACACACAAGAAACCTAGCTCTCTCTTTCTCTCCCTCTCATTCGCGACACATAGGCGGCCAAGAACCTCGGGACTTTTATCGTTCGGATCAAATTATCTCGATCGGTTAGTGTTTAATCGTTTTGCTTAATTGAATGATTTCGG…
31_5'LTR	TGTGACAACTCGAACCTTAGACTTACTTTGTGTAACGATACGTGTTTACGAGAACGTTATTAATTGAATGAATACTTGGTATGTTATGTTTATGTGCATTATGTGTGTATGTATGTTATGTGTTGCACGAGCCCAAACCACACACTAAAACCCGATCGCACAAGGCTAACCGGTCACACAAGCCCATTTGGGCCACACTTTGAAATCGGACCCCATTAGATAACCGAGTTGGGCTCGGCCCACTCCCTTTTCACGCAAACAAACACCCTTAGGGACTTGTTCCTCTCATTTGTTACAAAACACTATCACAACAAGAAACCCTACTTGCTCTCTATCTCTCTCTCGGCTTGCTTAGGACCCGACGGCAAAGATCTTTCCCTACTTGGATCATCCTTGTTC…
32_5'LTR	TGAAGGATCGTTCTCGGCCCTAAATGAGTCGATCAGAAGAATTCCTATCCAAAACAAGAGGCGGAAACTAATGCTTTGGTGCAATCTCAGTCGTATTCACTTTTAACTGTTGTTTTATTGATCACTGATGCAATTACAAGCTCTGACAGCACTTCGTGGCAACCGGAATGACAACACCTGGAACTATGCTTATGATTTCGCTCCTACATACCCCTATATATAGTACATTTGATTTCGCTCCTATATGCCATGTTCACAGGATCGAAATTACAAAGTTACATTATGAGCGAAATCATGCAACATATACACTTTCGAGCGAAATCATCATAACAGGGTTTCGCTCCAAATGACTACATGTCATTTGGGGCGAAATCAACTTCTAATACATGTTTCTATGAT…
33_5'LTR	TGTAGGATCGCTGTTTGACCCAAACGAGTCGTTCAGAAGAGTTGTTAATCCGATTCAAAGGCGGAATCAATGAAACGGACACTCAATGTAATTACAATGCCTCTTATATTGATTTAACACTGATTACAACATGAGAACAATTTGGTAGCACTTCGTTATAAATTCTAGATCCCGTACCAAATGAAAATGTCAAGTGCACTATATATACTGAAGGTGATTTCGCTCGAAAGGTACCAAAGCCATTTCGAGCGGAATCACACCCTAATCCACTAAAATCTGTTTCTCGATCCTCGTGCACTGATTATCCTATTCTATCCTATTACATGATACAAGACGAAGTCAATAAACATAATGCGGTAACA
34_5'LTR	TGTTAGACATATAAATATACATATATGTCCGGTATTATATGTCTTCAAATATATATGCATATAAGCTAGATATATATGTCCGGTATTATTATTATTATTTATTTTTTTTAGGGTAGTTATAACATTCCTATGTTTTGTACGTATATATATCAACATTAACAGATCTGTAAAATTATCAATTCATTTATGAACATTATCGCTTAGAACTTTCTGCAGAAACAAGTTTTATCATTCGAAGATTTCTAACA
35_5'LTR	TGTTGGTGCATGGAATGTCTGTTGACTACGTTTGAATTGAGTCTTTGGTCTAGATAGGTTGTACGGAGTCGAAAATCAGAATTTAGGGTTTAGAATGTTAATTTCGCTCATAATGACATATGTGTCATTATAAGCGAAATCAGTTAGATAGGTATTTCGCTCCAGTGAACATGATAGTGGAGATTTCGCTCTTAGGTCATTAGGGTAGGTTTCGCTTTTGTGTCACATGGGATTTCGCTCATTAGGCAGCCATATGAGCGAAATCAGGCACTCTATATAAACCCATGTGTGATCTTCATTTGTAACCTTTGGAGCGAAATTAGATCTTGTGCTAGGTGACGAAACTATGTCAAAATTCATTCAGAAAGCATTAATAGAGAAGGAAATTGAAAGGAAAAG…
36_5'LTR	TGTCACACCCCCAAAATCCCACACGCGGAGTACCACCGCTTGGAGGCGTGACTGGCCAGGATCAAGCCACCAATTATATCAAACATAGCATTTAATAATAATCAAAGACATAACTGGTGTTCAAAACCCAAACACTGTTTAAGTAGCGGAAGCATTAAATGTAAAACCCAAAACATAAGTATCAATGTGTGAATGTAAAAGTGTTTAATAAGCATTCACGAGTTCTTGTCCACAACGACCCGCTTCTCCTCTGGTGCAAGCTCCAAGTATACCTAAGGTCCTGCAAGGCATGCAGCAAATAATCAACAAACTAGTTGAGCGAGTTCACAGAAAGTAAGTTCATAACATGCATAAGTATAGCTAGTGGGGGCTTCCCATACTAGTGTGTACTAAAGGTGG…
37_5'LTR	TGTTGGGATTGAACCCTATCAGAGGAACAGATAATTAAAGCCAAAGCTGGATTAGAGCAGTGGATCCTGAATAAGCAGATGTTGATATACAAATCTCTCCCCTTGAAAGTGATTACAACTACTGATGACCCCCTATCTGCTGATCTTGCTAAACTGCTGACCCATAACTGCTGCTCAACTAAAGATCTGATGGAAGACTAAAGTCCTGCTGATTCAATCTACTGCCTTGAGTCAAGCACTGCTGATCCGGACAAGTGCTGCTGGGTTCACAGCAGTATAAGGTTGCAGCAGCTGTTCTAAAGTCTATTTTGTAATAGAATGTATTAGCAGTAGTTAACACAAGCAGTGTCTGTATAGATCAGAGGTTAGAGTTTATTAAGAGGTTAGATGTCACTTTCA…
38_5'LTR	TGTCACACCCCCAAAATCCACCCGCGGAATACCACCGCTTGGGAGCGTGACTGACCAGGATCAAGCCATCAATCATATCAAACCATAGCAATTAATAATAGAAGTAGTTAATATAAGTCACCATGACATGATTGATGTTTCAAAAACCAAACACTGTTTTAAGTAGCGGAAGCATAGTAAAGTAAATCCAAATAGTTATACGAGTTATGAGTTCAACATCATTAACGATCCATCTGCCCACAACGACCTGCTCTTCCCTGTGCAAGCTCCAAGTATACCTAAGGTCCTGCAAGGCATGCAGCAAATAATCAACAAACTAGTTGAGTGAGTTCACAGAAAGTAAGTTCATAGTGCAATGCATAAGTATAGCTAGTGGGGGCTTCCCATACTAGTGTGTAA…
39_5'LTR	TGTTGGGGCTGGATTTTACTATAAATGATCCTTATACGTGATCCTGACCAGTGATCCTTGTTTCTTTGGCAGATAGTGATCCTCAGCCAGACTTCAGGATCAGGATCATTGGACGATATGGTGATCCTTACACTAACGGTCACTTCCACTTATTACAAAATTGTTTTGCAGGAACACCTAGCAGGATATGCCCTACACATCATGATCCAGGGACGCGTTTTCACAAATATGGCAGGAGCAAAGTTGGAGATAGACGTTGTACCGGATATGGAAACTTAGCTTGATTAATGGGCAGCAATTTAGGCTAGATTATCTTTATTTCTAAAGGGGTAATGAGCTGATAATTAGTCATTTTACCTAAAATAAGTCACCTACACTTGTATAAATACCACTCTTCCT…
40_5'LTR	TGTATTGTAGAGTACAACGGTTCAAAATGTAGTACAATGTGTTCATATGCTGGATGAGCATATGCAACAGAAATGTAATGTGAAACAATGTACTACGTATGCACACAATGGGCGTACGTAGCA
41_5'LTR	CCAGGAAAAACCAGTGAACGATTGAACTTACCTAGCTTCCTCAGTGAGTGCATACCAAATTTCGGGACGAAATTTCCAATTAGTTGGGGATAATGTGACAACCCGTACTCTAGACTTATCTTGTGTAACGTTATATGCTCACGTGAACTATGTTAATTGAACGAATACATGATATGTTATGTGTTACATGGTTATGTGATTGCGTGATATGTTGCTTAAACCGAATAGTATTGGATTACACGAAAACCCACTCGGTCCATTTAGTGGACTCGAGACCATGACACAGCCTGTGTGGGATTTCGGCCCACACCTCCTCTACGTATATATGCATACACACCTCATTAGGGTTTAGTTTTACAATCTTGGCAACCTAGATCACACACACTTTCTCTCTTTCTC…

## Sheet: Table S2
Table S1 List of 40 genomic scaffolds of Heliantus annuus downloaded from NCBI
AC254999.1
AC255000.1
AC255001.1
AC255004.1
AC255006.1
AC255007.1
AC255013.1
AC255014.1
AC255015.1
AC255018.1
AC255020.1
AC255021.1
AC255022.1
AC255023.1
AC255028.1
AC255031.1
AC255036.1
AC255041.1
AC255044.1
AC255048.1
AC255050.1
AC255053.1
AC255058.1
AC255058.1
AC255059.1
AC255060.1
AC255060.1
AC255062.1
AC255066.1
AC255067.1
AC255067.1
AC255070.1
AC255072.1
AC255075.1
AC255079.1
AC255091.1
AC255091.1
AC255084.1
AC255092.1
AC255090.1
